# Supplementary material for: Spreading New Light on Attention Restoration Theory: An Environmental Posner Paradigm
Source: Brain Sci. 2025 May 27;15(6):578. doi: 10.3390/brainsci15060578 (PMC12190210; doi:10.3390/brainsci15060578)
Supplement: Supplementary file 1 [file brainsci-15-00578-s001.zip]

Archive with 1 entries (1 files):
- brainsci-3635442-supplementary.xlsx
