# Supplementary material for: Spreading New Light on Attention Restoration Theory: An Environmental Posner Paradigm
Source: Brain Sci. 2025 May 27;15(6):578. doi: 10.3390/brainsci15060578 (PMC12190210; doi:10.3390/brainsci15060578)
Supplement: Supplementary file 1 [file brainsci-15-00578-s001.zip › brainsci-3635442-supplementary.xlsx]

## Sheet: Behav
Subject	GREEN				URBAN
	ENDOGENOUS		EXOGENOUS		ENDOGENOUS		EXOGENOUS
	mean valid RT	mean invalid RT	mean valid RT	mean invalid RT	mean valid RT	mean invalid RT	mean valid RT	mean invalid RT
	GENDV	GENDI	GEXV	GEXI	UENDV	UENDI	UEXV	UEXI
1	0.241511	0.320913	0.240152	0.285078	0.247802	0.280987	0.241321	0.260595
2	0.290736	0.369072	0.324027	0.378876	0.262959	0.338204	0.323646	0.370179
3	0.258857	0.316011	0.302259	0.365399	0.280774	0.337427	0.278071	0.326027
4	0.275132	0.320629	0.242666	0.263911	0.265306	0.279828	0.253121	0.28091
5	0.24794	0.318568	0.237926	0.274834	0.274288	0.284371	0.263271	0.288058
6	0.157734	0.180807	0.208939	0.208595	0.197332	0.22561	0.181864	0.192245
7	0.31953	0.352355	0.283143	0.412187	0.305839	0.347472	0.294627	0.349022
8	0.269768	0.341422	0.280657	0.380333	0.299863	0.37786	0.264363	0.378518
9	0.31762	0.380665	0.307885	0.408852	0.306453	0.36066	0.313168	0.387569
10	0.259205	0.317655	0.277494	0.323681	0.250972	0.285138	0.286913	0.284434
11	0.27013	0.336466	0.263471	0.333885	0.24781	0.302828	0.272209	0.332942
12	0.2885	0.324568	0.28068	0.400511	0.266227	0.314864	0.300255	0.364479
13	0.214109	0.25572	0.220708	0.263123	0.23554	0.252115	0.238789	0.276273
14	0.31122	0.382989	0.380034	0.460657	0.335301	0.44648	0.320184	0.404901
15	0.172211	0.176752	0.191225	0.195756	0.162206	0.136842	0.216865	0.221227
Means	0.259614	0.312973	0.269418	0.330379	0.262578	0.304713	0.269911	0.314492
Media e Ds TOT	0.29051	0.0626207
	GREEN VALID	URBAN VALID	GREEN INVALID	URBAN INVALID
Medie	0.264516	0.266245	0.321676	0.309602
Ds	0.04777	0.0410588	0.070794	0.0664944
	VALID	INVALID		ENDOGENOUS	EXOGENOUS
Medie	0.26538	0.315639		0.284969	0.29605
Ds	0.0441705	0.0683649		0.0611826	0.0640581
	0.0391433

## Sheet: P1
	GREEN				URBAN
	Endogenous		Exogenous		Endogenous		Exogenous
P1	GENDV	GENDI	GEXV	GEXI	UENDV	UENDI	UEXV	UEXI
CJ97	4.1151	5.77277	2.85738	4.6706	5.68757	3.83933	2.31431	0.642836
DG03	-0.28289	1.30168	1.35053	1.3026	-0.00832529	-0.325773	1.39665	3.40039
FL96	-1.04425	4.27922	0.0599044	-2.30344	0.770177	0.357757	0.736343	4.84661
GA99	5.20878	5.00531	6.06573	4.42219	3.54143	3.76945	5.24493	6.49015
KE99	1.42752	0.364128	-0.299053	-1.08206	-1.57538	-0.00581561	0.368196	-0.73624
MV96	2.6674	2.59421	1.16312	1.6069	1.42705	4.02718	2.25309	2.59492
ND98	-1.07047	-0.889677	1.9169	-3.08843	2.56804	2.93595	0.46765	12.0984
PF98	3.44147	6.6778	1.39565	-0.645881	1.52999	1.30953	3.98983	4.29387
PG01	4.27442	6.0189	2.03304	4.91535	4.76874	3.23261	1.94799	3.98944
PG02	1.09817	0.963106	0.504323	0.547118	0.608003	0.577876	1.63159	2.02294
RR96	1.44748	3.44617	2.83328	3.55665	0.301033	-0.338295	0.244086	-1.11249
SG96	2.44949	5.05583	1.47802	1.05817	1.96082	4.75778	-0.739875	3.05494
TL97	3.21381	2.3782	0.637519	0.774489	0.224718	0.815674	0.0639036	0.5195
VV97	1.39394	3.1853	1.57849	1.23492	-0.149378	-1.84007	1.45706	3.74274
ZM96	2.37249	-0.0105351	0.05017	1.40472	2.19804	2.3986	-0.982364	-0.459511
Means	2.0475	3.07616	1.575	1.22493	1.59017	1.70078	1.35956	3.0259
Media e Ds TOT	1.95	2.2546
	GREEN VAL	URBAN VAL	GREEN INVAL	URBAN INVAL
Medie	1.81125	1.47486	2.15054	2.36334
Ds	1.71988	1.78591	2.53724	2.79318
	VAL	INVAL		ENDO	EXO
Medie	1.64306	2.25694		2.10365	1.79635
Ds	1.74654	2.64774		2.09243	2.41377
	-0.192601	0.255191

## Sheet: N1
	GREEN				URBAN
	Endogenous		Exogenous		Endogenous		Exogenous
N1	GENDV	GENDI	GEXV	GEXI	UENDV	UENDI	UEXV	UEXI
CJ97	3.32921	4.20778	0.0684772	-0.0604784	4.55026	2.08499	-1.06658	-1.64506
DG03	-0.976046	-1.85453	-3.12162	-2.00383	-1.12855	-1.74194	-1.30519	-1.94956
FL96	-7.80208	1.44677	-4.33459	-14.063	-6.06086	-5.94102	-4.84705	-5.36405
GA99	3.57935	3.39922	1.60077	-0.94352	1.56948	1.889	2.32736	2.26393
KE99	-2.0908	-2.45253	-2.9641	-6.55775	-2.98136	-3.85705	-2.94706	-5.07435
MV96	2.26953	1.36572	0.537611	0.378754	1.05531	2.27962	0.111393	-0.200196
ND98	-4.24047	-4.06211	-2.99021	-10.5457	-0.337383	-1.62973	-3.92331	5.00621
PF98	-3.14095	-3.56356	-6.7453	-11.9099	-4.03734	-8.37135	-7.15692	-6.63368
PG01	0.137105	0.115467	-0.676864	0.968032	3.21094	2.11673	-1.23968	-1.63192
PG02	-3.22618	-4.34429	-2.604	-4.83223	-2.45966	-3.47306	-3.31845	-2.78691
RR96	-2.03914	0.572019	-2.99383	-7.24607	-1.79889	-3.27535	-1.41078	-3.20654
SG96	-0.00718881	1.23306	-0.676157	-0.770493	1.82386	1.92392	-2.93434	0.252935
TL97	0.989637	-0.646923	-2.32634	-3.83657	-2.30323	-2.83904	-2.31753	-1.76445
VV97	-0.504439	-2.70742	-2.52043	-6.59331	-3.83527	-4.75255	-5.13974	-4.73027
ZM96	1.92696	-1.9788	-2.64702	-4.42423	1.37226	-0.263266	-4.1081	-5.57551
Means	-0.786366	-0.618008	-2.15957	-4.82935	-0.757362	-1.72334	-2.6184	-2.20263
Media e Ds TOT	-1.96188	3.29724
	GREEN VAL	URBAN VAL	GREEN INVAL	URBAN INVAL
Medie	-1.47297	-1.68788	-2.72368	-1.96298
Ds	2.67542	2.7905	4.29816	3.20429
	VAL	INVAL		ENDO	EXO
Medie	-1.58042	-2.34333		-0.971269	-2.95249
Ds	2.71247	3.77814		2.97858	3.32565
	-0.0792306	-0.274156

## Sheet: P2
	GREEN				URBAN
	Endogenous		Exogenous		Endogenous		Exogenous
P2	GENDV	GENDI	GEXV	GEXI	UENDV	UENDI	UEXV	UEXI
CJ97	5.0823	5.77217	2.94288	1.76447	6.78075	7.7747	0.985517	1.11378
DG03	-0.140232	-0.166626	-1.87186	-0.210198	-0.220067	-0.298567	-1.06737	-1.08058
FL96	-4.87308	2.3956	1.37134	-6.41519	-2.3047	-1.55651	0.925577	-0.38705
GA99	8.05774	8.7635	3.0922	2.83	5.6349	4.43159	4.11235	6.39735
KE99	-0.194153	1.2235	-1.80051	-2.10861	-2.28158	-0.957095	-0.950387	-0.753375
MV96	6.45302	6.3368	2.21206	3.21267	3.48524	6.33877	2.50978	2.65877
ND98	1.85139	2.42451	2.38369	-3.28634	5.67926	1.14247	1.84404	10.8866
PF98	3.49283	3.71697	-1.96265	-0.368537	1.23397	4.46246	2.63185	1.01118
PG01	2.82355	4.55345	2.41875	3.2586	3.65475	3.7998	2.92307	4.41515
PG02	2.93153	2.92197	0.127858	0.122419	2.78938	2.74249	-1.41619	-1.48868
RR96	3.03826	8.68871	2.00892	2.63959	0.268437	1.84281	0.918119	1.96157
SG96	4.85009	4.64573	0.958502	0.413997	3.25829	3.24208	0.0136801	2.93038
TL97	3.44488	2.62301	3.99658	-1.25044	1.22113	1.6325	1.42801	0.500765
VV97	2.71904	3.54975	1.45924	-1.17616	1.42515	-1.0903	-0.425621	0.341359
ZM96	2.13206	-1.17093	0.512781	-1.504	1.95084	1.91407	-1.26428	-1.77593
Means	2.77795	3.75187	1.18998	-0.138515	2.17172	2.36142	0.877878	1.78208
Media e Ds TOT	1.8468	2.83168
	GREEN VAL	URBAN VAL	GREEN INVAL	URBAN INVAL
Medie	1.98397	1.5248	1.80668	2.07175
Ds	2.60857	2.32115	3.36059	3.03916
	VAL	INVAL		ENDO	EXO
Medie	1.75438	1.93922		2.76574	0.927858
Ds	2.45896	3.17945		2.82872	2.54038
	-0.186733	0.0886574

## Sheet: N2
	GREEN				URBAN
	Endogenous		Exogenous		Endogenous		Exogenous
N2	GENDV	GENDI	GEXV	GEXI	UENDV	UENDI	UEXV	UEXI
CJ97	-2.84618	0.955695	-7.42423	-7.79138	-3.4704	1.66642	-6.89971	-7.46245
DG03	-6.21655	-2.77337	-10.7596	-7.84434	-7.10526	-7.59093	-8.61965	-8.96037
FL96	-12.8905	-7.47421	-10.9917	-25.3948	-8.19425	-8.70041	-9.76035	-11.0356
GA99	0.0397076	0.0464199	-2.72697	-3.70441	-1.79031	-0.237538	-0.868703	0.240102
KE99	-2.59336	-2.53195	-6.65607	-8.81178	-4.5461	-3.34442	-7.52704	-5.55405
MV96	2.65711	2.53674	-0.957412	0.105943	1.86308	3.79245	0.0893425	-1.01676
ND98	-2.88234	-9.3288	-4.61231	-9.33465	1.25572	-4.29827	-2.01871	6.61469
PF98	-10.7529	-7.45908	-16.161	-17.0084	-8.31526	-8.34552	-12.4139	-12.7263
PG01	-4.71502	1.03058	-5.0777	0.100285	-1.43116	1.72995	-5.63108	3.32786
PG02	-4.91241	-3.35279	-7.13526	-5.88669	-4.51878	-2.88707	-7.17425	-3.96539
RR96	-2.73952	2.75852	-5.19123	-5.66003	-3.84607	-1.0188	-3.63716	-1.8059
SG96	0.354679	-0.509048	-5.07096	-4.49154	-2.37314	0.0587497	-6.20017	-1.90348
TL97	-1.72185	-3.43994	-2.16986	-5.642	-3.38165	-1.00254	-3.272	-3.38507
VV97	-7.91921	-9.06939	-6.97329	-7.30756	-6.9002	-5.53352	-5.84615	-4.50954
ZM96	-1.75695	-4.92977	-6.09351	-7.57017	-2.40093	-1.97825	-6.31372	-8.84001
Means	-3.92636	-2.90269	-6.5334	-7.74943	-3.67698	-2.51265	-5.73955	-4.06549
Media e Ds TOT	-4.63832	4.57049
	GREEN VAL	URBAN VAL	GREEN INVAL	URBAN INVAL
Medie	-5.22988	-4.70826	-5.32606	-3.28907
Ds	4.15011	3.33618	5.78906	4.59479
	VAL	INVAL		ENDO	EXO
Medie	-4.96907	-4.30757		-3.25467	-6.02197
Ds	3.74241	5.28249		3.7497	4.91718
	0.139379	-0.116952

## Sheet: P3
	GREEN				URBAN
	Endogenous		Exogenous		Endogenous		Exogenous
P3	GENDV	GENDI	GEXV	GEXI	UENDV	UENDI	UEXV	UEXI
CJ97	1.00032	6.86516	-5.12311	5.11894	-1.06828	3.65255	-5.34065	0.0297424
DG03	-3.28519	-2.64876	-6.29956	-1.87969	-4.29254	-4.3061	-3.31373	-1.30071
FL96	-4.32516	4.38934	-1.76021	-4.57581	-2.0902	3.31056	-4.41705	-0.933138
GA99	5.00665	5.24472	-0.997671	5.34387	2.04184	2.21488	0.166676	7.02048
KE99	-2.16596	-0.0368126	-4.30524	-0.287398	-3.78773	-1.55695	-4.10557	-0.190992
MV96	6.55025	9.02669	2.37328	5.22801	3.27495	7.11482	1.65445	5.57518
ND98	6.67424	2.90206	2.54957	5.29916	5.01917	2.4952	4.185	14.8173
PF98	-4.62665	-4.29878	-8.45128	-7.14029	-6.20919	-2.27834	-4.64646	-1.92578
PG01	-3.08406	6.61625	-0.787048	3.42369	-0.51825	5.99764	-1.37117	6.47367
PG02	-0.138879	0.447463	-5.7712	-2.05534	0.192817	0.703726	-3.50105	-0.758915
RR96	2.96864	4.93679	-1.81616	-0.102166	1.85566	1.08056	-2.81097	2.10849
SG96	1.57375	2.56605	-0.345783	1.23635	0.89025	4.32483	-2.17319	2.77257
TL97	0.647101	3.80771	-0.666699	1.50991	-0.482027	1.88442	-2.03392	-1.57853
VV97	3.48953	1.76971	1.04164	1.14248	0.482646	0.107483	-0.442965	0.360463
ZM96	1.25802	1.70345	-2.63623	0.705013	0.711383	1.78764	-2.19184	-0.942977
Means	0.769507	2.88607	-2.19971	0.864449	-0.2653	1.76886	-2.02283	2.10179
Media e Ds TOT	0.487855	3.80323
	GREEN VAL	URBAN VAL	GREEN INVAL	URBAN INVAL
Medie	-0.715103	-1.14407	1.87526	1.93533
Ds	3.74494	2.85758	3.74418	3.83857
	VAL	INVAL		ENDO	EXO
Medie	-0.929584	1.90529		1.28978	-0.314075
Ds	3.30967	3.75952		3.4612	3.98577
	-0.129609	0.803115
